# Supplementary material for: Down Syndrome Altered Cell Composition in Blood, Brain, and Buccal Swab Samples Profiled by DNA-Methylation-Based Cell-Type Deconvolution
Source: Cells. 2023 Apr 15;12(8):1168. doi: 10.3390/cells12081168 (PMC10136493; doi:10.3390/cells12081168)
Supplement: Supplementary file 1 [file cells-12-01168-s001.zip]

Archive with 1 entries (1 files):
- cells-2338562-supplementary.pdf
